# Supplementary material for: Inter-assay precision of clonogenic assays for radiosensitivity in cancer cell line A549
Source: Oncotarget. 2018 Feb 7;9(17):13706–12. doi: 10.18632/oncotarget.24448 (PMC5862609; doi:10.18632/oncotarget.24448)
Supplement: Supplementary file 2 [file oncotarget-09-13706-s002.xlsx]

## Sheet: Supplementary Table 1
Supplementary Table 1: Clonogenic assay data for IR-treated A549 cells collected from the literatures
PMID	Year	Journal	Data source	Radiation type	Dose rate*	Cell seeding	SF2	SF4	SF6	SF8	D10	D50
3182336	1988	Int J Radiat Oncol Biol Phys	Fig.1	X-rays	5	after IR	0.84	0.58	0.3	0.09	7.89457	4.50331
6469743	1984	Int J Radiat Oncol Biol Phys	Fig.1	X-rays	NA	before IR	0.8	0.32	0.12	0.03	6.30283	3.10442
9288891	1997	Mutat Res	Fig.7A	gamma-rays	NA	after IR	0.74	0.36	0.12	0.02	6.14205	3.32531
9652909	1998	Radiat Oncol Investig	Fig.1	gamma-rays	1.63	before IR	0.52	0.2	0.07	0.02	5.38106	1.99308
11240258	2001	Int J Radiat Oncol Biol Phys	Fig.1	X-rays	4	before IR	0.78	0.28	0.12	0.03	6.23446	2.90846
11414196	2001	J Cancer Res Clin Oncol	Fig.5A	X-rays	NA	before IR	0.9	0.66	0.32	0.16	8.88798	4.86315
11704327	2001	Int J Radiat Oncol Biol Phys	Fig.7	gamma-rays	0.805	before IR	0.9	0.26	0.06	0.01	5.52609	2.90771
12651211	2003	Eur J Cancer	Fig.1	gamma-rays	NA	before IR	0.64	0.34	0.1	0.03	6.16693	2.8132
12655440	2003	Cancer Chemother Pharmacol	Fig.1	gamma-rays	NA	before IR	0.78	0.46	0.26	0.1	8.03855	3.87986
14676811	2003	Br J Cancer	Fig.2	gamma-rays	NA	before IR	0.66	0.38	0.18	0.1	7.89955	2.9053
14726672	2004	Cancer Biol Ther	Fig.1B	X-rays	1	after IR	0.94	0.42	0.19	0.04	6.83706	3.89593
14991204	2004	Strahlenther Onkol	Fig.1	X-rays	1	before IR	0.62	0.32	0.11	0.04	6.35264	2.63928
14991746	2004	Mol Carcinog	Fig.1	gamma-rays	NA	before IR	0.78	0.48	0.32	0.1	8.1381	4.1923
15100409	2004	Proc Natl Acad Sci U S A	Fig.2A	gamma-rays	NA	before IR	0.7	0.48	0.24	0.1	8.0258	3.7149
15246566	2004	Cancer Lett	Fig.1A	X-rays	2	before IR	0.7	0.3	0.08	0.03	6.00069	2.58051
15304968	2004	J Radiat Res	Fig.7A	X-rays	3	before IR	0.62	0.19	0.06	0.01	5.16598	2.23727
16238441	2005	Radiat Res	Fig.1	gamma-rays	NA	before IR	0.82	0.6	0.32	0.18	9.40347	4.58586
16957930	2007	Cancer Chemother Pharmacol	Fig.2	X-rays	NA	before IR	0.76	0.29	0.11	0.03	6.10593	2.93931
17016621	2006	Int J Mol Med	Fig.1	X-rays	1	before IR	0.7	0.33	0.12	0.05	6.54051	2.81992
17018617	2006	Cancer Res	Fig.1A	gamma-rays	NA	before IR	0.8	0.5	0.25	0.1	7.99558	4.00796
17560675	2007	Radiother Oncol	Fig.1A	X-rays	1	after IR	0.66	0.44	0.18	0.05	6.96037	3.47486
17786182	2007	Neoplasia	Fig.1C	gamma-rays	0.9	before IR	0.82	0.52	0.19	0.07	7.36476	3.90233
17895594	2007	J Radiat Res	Fig.4B	X-rays	3	before IR	0.8	0.52	0.26	0.09	7.84586	4.13869
19360361	2009	Int J Oncol	Fig.1	gamma-rays	3.2	before IR	0.34	0.12	0.05	0.02	4.43593	1.2666
19366835	2009	Clin Cancer Res	Fig.1A	X-rays	1.55	before IR	0.8	0.46	0.23	0.08	7.61817	3.84603
19540039	2009	Cancer Lett	Fig.7A	X-rays	NA	before IR	0.62	0.34	0.14	0.04	6.53154	2.91594
19773431	2009	Cancer Res	Fig.6B	gamma-rays	NA	before IR	0.66	0.46	0.34	0.18	10.3941	3.74594
20005451	2010	Int J Radiat Oncol Biol Phys	Fig.2C	X-rays	2.46	before IR	0.42	0.18	0.04	0.01	4.76768	1.76216
20505264	2010	J Radiat Res	Fig.1A	X-rays	2.46	before IR	0.8	0.54	0.28	0.14	8.7241	4.19915
20587532	2010	Mol Cancer Res	Fig.2A	X-rays	2.46	before IR	0.66	0.38	0.16	0.05	6.7578	3.20136
20605584	2011	J Surg Res	Fig.5	X-rays	2	before IR	0.96	0.9	0.7	0.48	13.4417	7.84292
20708854	2011	Int J Radiat Oncol Biol Phys	Fig.2A	gamma-rays	4	after IR	0.7	0.35	0.18	0.08	7.36648	3.00957
20723210	2010	BMC Cancer	Fig.1C	X-rays	NA	before IR	0.56	0.3	0.16	0.1	7.91046	2.24601
20876746	2010	Mol Cancer Ther	Fig.1D	gamma-rays	NA	after IR	0.7	0.3	0.12	0.04	6.4106	2.75046
21258249	2011	J Thorac Oncol	Fig.1B	NA	NA	before IR	0.6	0.28	0.1	0.03	6.04041	2.51064
21377279	2011	Int J Radiat Oncol Biol Phys	Fig.1A	X-rays	NA	before IR	0.66	0.38	0.2	0.06	7.1654	3.2812
21499433	2011	Int J Nanomedicine	Fig.2	X-rays	1.24	before IR	0.74	0.44	0.1	0.02	6.14054	3.42051
21562407	2011	Anticancer Drugs	Fig.2A	gamma-rays	0.86	before IR	0.44	0.18	0.1	0.02	5.44868	1.96154
21621345	2011	Int J Radiat Oncol Biol Phys	Fig.1A	X-rays	NA	after IR	0.48	0.2	0.05	0.01	5.55033	1.83391
21676478	2011	Radiother Oncol	Fig.2A	X-rays	2.46	before IR	0.64	0.24	0.09	0.02	5.74512	2.50798
21785234	2011	J Radiat Res	Fig.2B	X-rays	NA	before IR	0.6	0.3	0.14	0.05	6.64878	2.5969
21798026	2011	Mol Cancer	Fig.2A	X-rays	NA	before IR	0.8	0.5	0.22	0.08	7.5981	3.92848
21842425	2012	Med Oncol	Fig.4	X-rays	2	before IR	0.82	0.62	0.36	0.03	6.98634	4.70174
21910584	2011	Radiat Res	Fig.1A	gamma-rays	0.81	before IR	0.74	0.58	0.36	0.22	10.6345	4.53141
22019440	2011	Free Radic Biol Med	Fig.4A	X-rays	0.0628	after IR	0.6	0.46	0.18	0.09	7.60799	3.18928
22429326	2012	Radiat Oncol	Fig.1	X-rays	NA	before IR	0.9	0.62	0.32	0.14	8.62567	4.75122
22658516	2013	Int J Radiat Oncol Biol Phys	Fig.1	X-rays	2	after IR	0.66	0.24	0.09	0.02	5.75718	2.5358
22704525	2012	Lung Cancer	Fig.3C	X-rays	2	before IR	0.72	0.4	0.14	0.05	6.80048	3.20507
22778546	2012	J Biomed Biotechnol	Fig.1	X-rays	NA	before IR	0.84	0.36	0.12	0.03	6.36474	3.3022
23066444	2012	Transl Oncol	Fig.1A	X-rays	2	after IR	0.68	0.3	0.12	0.04	6.40241	2.72002
23161119	2013	Strahlenther Onkol	Fig.5	X-rays	2	after IR	0.76	0.4	0.14	0.04	6.63895	3.35645
23182391	2013	Int J Radiat Oncol Biol Phys	Fig.1A	gamma-rays	0.5	before IR	0.8	0.46	0.2	0.07	7.37614	3.74364
23233807	2012	Onco Targets Ther	Fig.3	X-rays	2	after IR	0.82	0.42	0.19	0.08	7.50294	3.529
23254764	2013	Oncol Rep	Fig.2B	gamma-rays	3.47	after IR	0.72	0.38	0.18	0.05	6.92707	3.36201
23381730	2013	Int J Oncol	Fig.6	X-rays	1	before IR	0.4	0.14	0.07	0.02	4.93719	1.5394
23403985	2013	Int J Oncol	Fig.4	X-rays	2.1	before IR	0.74	0.62	0.28	0.08	7.73082	4.40136
23492775	2013	Cell Death Dis	Fig.4a	X-rays	NA	after IR	0.83	0.64	0.44	0.22	10.1454	5.23504
23578064	2013	Int J Radiat Biol	Fig.2	X-rays	2	before IR	0.9	0.66	0.32	0.16	8.88798	4.86315
23777591	2013	Radiat Oncol	Fig.2C	gamma-rays	2.4	before IR	0.74	0.52	0.3	0.1	8.10887	4.18289
23842094	2013	Radiat Oncol	Fig.1,2	X-rays	2	before IR	0.62	0.2	0.09	0.01	5.50216	2.47163
23976954	2013	PLoS One	Fig.1A	X-rays	3	before IR	0.7	0.5	0.14	0.09	7.51989	3.23547
24021650	2013	FEBS Lett	Fig.3A	X-rays	NA	before IR	0.66	0.36	0.14	0.05	6.74714	2.95609
24385472	2014	J Radiat Res	Fig.5A	X-rays	2.55	before IR	0.84	0.62	0.34	0.16	9.01604	4.7549
24606853	2014	Int J Radiat Oncol Biol Phys	Fig.2D	gamma-rays	1.69	before IR	0.51	0.21	0.13	0.05	6.23344	2.01464
24650056	2014	Diagn Pathol	Fig.1C	X-rays	2	before IR	0.6	0.24	0.12	0.02	5.78059	2.77387
25600060	2015	Cancer Res Treat	Fig.2A,B	X-rays	2.46	before IR	0.91	0.66	0.41	0.27	10.7603	5.40189
25609072	2015	J Cancer Res Clin Oncol	Fig.1A	X-rays	2	before IR	0.66	0.38	0.22	0.08	7.61391	3.23942
25714019	2015	Oncotarget	Fig.1E	gamma-rays	3.47	after IR	0.8	0.5	0.2	0.07	7.30648	3.88839
25755254	2015	J Radiat Res	Fig.1	X-rays	1.1	before IR	0.7	0.48	0.24	0.1	8.0258	3.7149
26033480	2015	Apoptosis	Fig.1B	gamma-rays	0.81	before IR	0.84	0.6	0.3	0.1	8.04185	4.5472
26089688	2015	Onco Targets Ther	Fig.3	X-rays	2	after IR	0.82	0.6	0.24	0.08	7.64373	4.31052
26147006	2015	J Cell Mol Med	Fig.1C	X-rays	0.341	before IR	0.9	0.58	0.38	0.14	8.73112	4.85297
26221237	2015	Int J Clin Exp Med	Fig.6A	X-rays	1.95	before IR	0.68	0.26	0.06	0.02	5.58848	2.38353
26246329	2015	AAPS J	Fig.4A	gamma-rays	3.89	before IR	0.7	0.4	0.14	0.04	6.62349	3.26905
26247668	2015	Clinics (Sao Paulo)	Fig.1	X-rays	3	before IR	0.78	0.64	0.38	0.18	9.45308	4.8798
26266801	2015	PLoS One	Fig.1A	gamma-rays	0.5	before IR	0.86	0.44	0.26	0.07	7.50257	4.02561
26542881	2015	Sci Rep	Fig.4	X-rays	3	before IR	0.68	0.38	0.2	0.05	8.00189	5.45001
26754670	2016	J Exp Clin Cancer Res	Fig.5B	X-rays	1.15	before IR	0.72	0.26	0.09	0.03	6.00062	2.52099
26816539	2016	Thorac Cancer	Fig.1	X-rays	NA	before IR	0.82	0.6	0.4	0.24	10.7604	4.97037
1329908	1992	Br J Cancer	Fig.4	X-rays	0.45	after IR	0.8	0.52	NA	0.16	NA	NA
2522917	1989	Int J Radiat Oncol Biol Phys	Fig.2	X-rays	2.4	after IR	NA	NA	0.07	NA	NA	NA
3797633	1986	Radiat Res	Fig.2	X-rays	20	before IR	NA	0.055	NA	NA	NA	NA
7911794	1994	Int J Radiat Oncol Biol Phys	Fig.2	X-rays	1.5	after IR	NA	NA	0.03	NA	NA	NA
9155536	1997	Eur J Cancer	Fig.1	X-rays	NA	before IR	NA	0.2	NA	NA	NA	NA
9719129	1998	Int J Radiat Oncol Biol Phys	manuscript	X-rays	0.98	before IR	0.6	NA	NA	NA	NA	NA
9766667	1998	Cancer Res	Fig.4	gamma-rays	6.4	before IR	NA	NA	NA	0.08	NA	NA
9860291	1998	J Cancer Res Clin Oncol	Fig.3C	gamma-rays	0.45	before IR	0.62	0.26	0.12	NA	NA	NA
10030269	1999	Int J Radiat Oncol Biol Phys	Fig.1	X-rays	0.8	before IR	0.68	0.42	0.2	NA	NA	NA
10363567	1999	J Cancer Res Clin Oncol	Fig.2A	X-rays	0.8	before IR	0.68	0.42	0.2	NA	NA	NA
10646858	2000	Cancer Res	Fig.3D	gamma-rays	1.5	before IR	0.65	0.21	NA	NA	NA	NA
11234886	2001	Clin Cancer Res	Fig.3	gamma-rays	1	before IR	0.8	NA	NA	0.04	NA	NA
12740661	2003	Strahlenther Onkol	Fig.1	X-rays	1	before IR	0.56	0.22	0.04	NA	NA	NA
12778079	2003	Br J Cancer	Fig.1	X-rays	1	before IR	0.6	0.2	0.03	NA	NA	NA
14525974	2003	J Biol Chem	Fig.9B	gamma-rays	1.05	before IR	0.74	0.5	0.3	NA	NA	NA
15194048	2004	Mol Ther	Fig.5	gamma-rays	3.4	before IR	0.64	0.32	0.1	NA	NA	NA
15756525	2005	Strahlenther Onkol	Fig.1A	X-rays	NA	before IR	0.6	0.23	0.02	NA	NA	NA
15966762	2005	Radiat Res	Fig.1	gamma-rays	1.55	before IR	0.64	0.42	0.2	NA	NA	NA
16024112	2005	Radiother Oncol	Fig.1	X-rays	3	before IR	0.79	0.26	0.07	NA	NA	NA
16230415	2005	Cancer Res	Fig.2A	gamma-rays	10.7	before IR	NA	NA	0.06	NA	NA	NA
16414373	2006	Int J Radiat Oncol Biol Phys	Fig.4A	gamma-rays	3.3	after IR	NA	NA	0.15	NA	NA	NA
16751067	2006	Int J Radiat Oncol Biol Phys	Fig.1B	X-rays	1.1	before IR	0.6	0.52	NA	NA	NA	NA
16818713	2006	Clin Cancer Res	Fig.1	X-rays	4	after IR	0.84	0.52	0.26	NA	NA	NA
16914589	2006	Clin Cancer Res	Fig.5	gamma-rays	NA	before IR	NA	NA	0.09	NA	NA	NA
16928817	2006	Mol Cancer Ther	Fig.3C	gamma-rays	4.5	after IR	0.62	0.24	0.06	NA	NA	NA
17487369	2007	Int J Oncol	Fig.1B	X-rays	2	before IR	0.74	0.4	0.16	NA	NA	NA
17575114	2007	Mol Cancer Ther	Fig.3E	gamma-rays	1.5	before IR	0.7	NA	NA	NA	NA	NA
17671714	2007	Oncol Rep	Fig.3	gamma-rays	3.7	before IR	0.6	0.42	0.1	NA	NA	NA
17714814	2007	Radiother Oncol	Fig.1a	X-rays	3	before IR	0.74	0.35	0.09	NA	NA	NA
17875720	2007	Cancer Res	Fig.2D	gamma-rays	4	before IR	0.44	0.12	0.03	NA	NA	NA
17996386	2008	Int J Radiat Oncol Biol Phys	Fig.1a	X-rays	3	before IR	0.58	0.21	NA	NA	NA	NA
18019404	2007	In Vivo	Fig.1A	gamma-rays	NA	before IR	0.82	0.28	NA	0.02	NA	NA
18281562	2008	Clin Cancer Res	Fig.1A	gamma-rays	4.5	after IR	0.53	0.2	0.06	NA	NA	NA
18551247	2009	Invest New Drugs	Fig.1	X-rays	0.93	before IR	0.56	0.215	0.08	NA	NA	NA
18644989	2008	Mol Cancer Ther	Fig.1B	X-rays	NA	after IR	0.58	0.09	NA	NA	NA	NA
18645008	2008	Mol Cancer Ther	Fig.1C	gamma-rays	1.7	before IR	0.64	0.28	0.18	NA	NA	NA
19224174	2009	J Huazhong Univ Sci Technolog Med Sci	Fig.1	gamma-rays	0.3	after IR	0.66	NA	NA	NA	NA	NA
19228735	2009	Clin Cancer Res	Fig.2	X-rays	0.7	after IR	0.42	NA	NA	NA	NA	NA
19432883	2009	Cancer Sci	Fig.2	X-rays	1.953	before IR	0.8	0.62	0.3	NA	NA	NA
19469013	2009	Cancer Sci	Fig.2	X-rays	0.93	after IR	0.56	NA	NA	NA	NA	NA
20079711	2010	Biochem Biophys Res Commun	Fig.2B	gamma-rays	0.2	before IR	0.9	NA	NA	NA	NA	NA
20200474	2010	Exp Mol Med	Fig.1B	gamma-rays	4	before IR	NA	0.41	NA	NA	NA	NA
20347166	2010	Radiother Oncol	Fig.6D	X-rays	1	after IR	0.54	0.1	NA	NA	NA	NA
20354451	2010	J Thorac Oncol	Fig.2	gamma-rays	1.8	before IR	0.84	0.56	0.26	NA	NA	NA
20502461	2010	Br J Cancer	Fig.3	X-rays	2	after IR	0.64	NA	NA	0.02	NA	NA
20731837	2010	Mol Cancer	Fig.1A	gamma-rays	NA	before IR	0.64	0.26	0.08	NA	NA	NA
21216938	2011	Mol Cancer Ther	Fig.1C	X-rays	2.64	before IR	0.66	0.18	0.07	NA	NA	NA
21325978	2011	J Thorac Oncol	Fig.2B	X-rays	0.9	before IR	0.38	0.12	0.04	NA	NA	NA
21361782	2011	Radiat Res	Fig.1	X-rays	1	before IR	0.4	0.14	0.04	NA	NA	NA
21609781	2011	Mutat Res	Fig.1	gamma-rays	3	after IR	0.58	NA	NA	NA	NA	NA
21704411	2011	Radiother Oncol	Fig.1A	X-rays	NA	before IR	0.4	0.12	NA	NA	NA	NA
21737634	2011	Anticancer Res	Fig.2B	gamma-rays	3.7	after IR	0.46	0.16	0.03	NA	NA	NA
21822689	2012	Mol Cell Biochem	Fig.1	X-rays	NA	after IR	0.44	0.16	0.04	NA	NA	NA
21825006	2011	Mol Cancer Ther	Fig.1C	X-rays	NA	before IR	0.74	0.36	0.12	NA	NA	NA
21839752	2011	Mutat Res	Fig.1	gamma-rays	3	after IR	0.6	NA	NA	NA	NA	NA
21844013	2011	Clin Cancer Res	Fig.1A	gamma-rays	0.805	after IR	0.53	NA	NA	NA	NA	NA
21909646	2011	J Cancer Res Clin Oncol	Fig.1	X-rays	3	before IR	NA	0.22	NA	NA	NA	NA
21937165	2011	Cancer Lett	Fig.3	gamma-rays	1	before IR	0.86	0.52	0.14	NA	NA	NA
21947247	2012	Int J Oncol	Fig.1B	X-rays	NA	before IR	0.54	NA	NA	NA	NA	NA
22001234	2012	Mutat Res	Fig.1	gamma-rays	3.5	after IR	0.6	NA	NA	NA	NA	NA
22370645	2013	Oncogene	Fig.7D	NA	NA	after IR	0.34	0.12	0.03	NA	NA	NA
22417805	2012	Int J Radiat Oncol Biol Phys	Fig.3	gamma-rays	9.1	before IR	0.84	0.54	0.34	NA	NA	NA
22441439	2012	Strahlenther Onkol	Fig.2	X-rays	2	after IR	0.68	NA	NA	0.04	NA	NA
22516777	2012	Radiother Oncol	Fig.5	X-rays	1	after IR	0.32	0.08	NA	NA	NA	NA
22617250	2012	J Thorac Oncol	Fig.2	gamma-rays	3.5	after IR	0.68	0.41	NA	NA	NA	NA
22679376	2012	Int J Nanomedicine	Fig.6	X-rays	2	before IR	0.52	0.16	0.05	NA	NA	NA
22684019	2012	Free Radic Biol Med	Fig.4B	gamma-rays	3.2	before IR	0.8	0.56	0.1	NA	NA	NA
22795728	2012	Int J Radiat Oncol Biol Phys	Fig.3C,D	NA	NA	before IR	0.55	NA	NA	NA	NA	NA
22843362	2012	J Radiat Res	Fig.1B	X-rays	0.8	after IR	0.48	NA	NA	NA	NA	NA
22969859	2012	Exp Ther Med	Fig.3	X-rays	NA	before IR	0.54	NA	NA	NA	NA	NA
23073808	2012	J Huazhong Univ Sci Technolog Med Sci	Fig.1	X-rays	0.79	before IR	0.68	NA	NA	NA	NA	NA
23349340	2013	J Radiat Res	Fig.1E	gamma-rays	1	after IR	0.76	0.38	0.14	NA	NA	NA
23370278	2013	Cell Death Dis	Fig.3B	gamma-rays	0.4	after IR	0.54	0.3	NA	0.02	NA	NA
23540554	2013	Radiother Oncol	Fig.1	X-rays	0.855	before IR	0.5	NA	NA	NA	NA	NA
23730419	2013	Transl Oncol	Fig.6	X-rays	2.67	before IR	0.65	0.18	0.09	NA	NA	NA
23875954	2013	Int J Radiat Biol	Fig.2A	X-rays	2.5	before IR	0.64	0.14	0.03	NA	NA	NA
23891087	2013	Radiother Oncol	Fig.1A	gamma-rays	NA	after IR	NA	0.14	NA	0.05	NA	NA
23894523	2013	PLoS One	Fig.2A	X-rays	2.04	after IR	0.28	0.05	0.01	NA	NA	NA
23900080	2013	Cancer Lett	Fig.1F	gamma-rays	3.8	after IR	0.7	0.46	NA	NA	NA	NA
23953412	2013	Radiother Oncol	Fig.2	X-rays	3	after IR	0.7	0.42	0.22	NA	NA	NA
24002026	2013	Int J Mol Sci	Fig.4a	gamma-rays	2.8	after IR	0.25	NA	NA	NA	NA	NA
24012673	2013	Biochem Biophys Res Commun	Fig.2D	gamma-rays	3.81	after IR	0.7	0.48	0.28	NA	NA	NA
24142735	2013	J Huazhong Univ Sci Technolog Med Sci	Fig.4	X-rays	0.79	before IR	0.54	NA	NA	NA	NA	NA
24192264	2013	Radiat Oncol	Fig.2	X-rays	1	before IR	0.6	0.24	NA	NA	NA	NA
24269823	2014	Biochem Biophys Res Commun	Fig.2D	gamma-rays	0.2	before IR	0.8	NA	NA	NA	NA	NA
24347608	2014	FASEB J	Fig.1A	X-rays	3	before IR	0.46	0.16	0.05	NA	NA	NA
24366006	2014	Int J Mol Med	Fig.2	X-rays	4	before IR	0.7	NA	NA	0.06	NA	NA
24389430	2013	J Thorac Oncol	Fig.1	gamma-rays	NA	after IR	0.66	0.22	NA	0.04	NA	NA
24659807	2014	J Radiat Res	Suppl Fig	X-rays	1.1	before IR	0.6	0.24	0.05	NA	NA	NA
24746574	2014	Radiother Oncol	Fig.2A	gamma-rays	9.1	before IR	0.66	0.26	0.1	NA	NA	NA
24758615	2014	J Cell Mol Med	Fig.5C	gamma-rays	2	before IR	NA	NA	NA	0.22	NA	NA
24857596	2014	Radiother Oncol	Fig.2B	X-rays	1	after IR	0.62	0.24	NA	NA	NA	NA
24932256	2014	Oncol Lett	Fig.1B	X-rays	0.41	before IR	0.38	0.28	0.06	NA	NA	NA
24937370	2014	Int J Radiat Biol	Fig.1A	gamma-rays	NA	before IR	0.6	0.2	NA	NA	NA	NA
25041846	2014	Cell Signal	Fig.1B	gamma-rays	1	before IR	0.62	NA	NA	NA	NA	NA
25318890	2014	J Huazhong Univ Sci Technolog Med Sci	Fig.1A	X-rays	3	before IR	0.46	0.12	0.02	NA	NA	NA
25344917	2014	Oncotarget	Fig.2B	gamma-rays	2	after IR	0.64	NA	NA	NA	NA	NA
25442346	2015	Int J Radiat Oncol Biol Phys	Fig.4B	X-rays	0.36	before IR	0.84	0.7	NA	0.2	NA	NA
25544240	2015	Int J Oncol	Fig.2B	X-rays	NA	before IR	0.8	NA	NA	NA	NA	NA
25592111	2015	Radiother Oncol	Fig.1A,B	X-rays	NA	before IR	0.48	0.21	NA	NA	NA	NA
25692226	2015	Cancer Biol Ther	Fig.2	gamma-rays	NA	after IR	0.7	0.4	0.1	NA	NA	NA
25742788	2015	Oncotarget	Fig.8A	X-rays	0.5	before IR	0.64	0.32	0.14	NA	NA	NA
25796091	2015	Radiother Oncol	Fig.4B	X-rays	4.2	before IR	0.8	0.52	0.22	NA	NA	NA
25887043	2015	J Radiat Res	Fig.1	X-rays	0.7	before IR	0.78	NA	NA	0.36	NA	NA
26318663	2015	Radiother Oncol	Fig.3A	NA	NA	before IR	0.46	0.12	NA	NA	NA	NA
26320609	2015	Radiother Oncol	Fig.1C	X-rays	1	after IR	0.36	0.08	0.02	NA	NA	NA
26393423	2015	Free Radic Biol Med	Fig.6	X-rays	0.628	before IR	0.82	NA	NA	NA	NA	NA
26667181	2015	Sci Rep	Fig.2B	gamma-rays	0.29	before IR	NA	0.16	NA	NA	NA	NA
26712741	2015	Int J Mol Sci	Fig.4A	gamma-rays	1	before IR	0.84	0.68	0.48	NA	NA	NA
26722253	2015	Oncol Lett	Fig.2B	X-rays	2	before IR	0.62	NA	NA	NA	NA	NA
26740518	2016	Phys Med Biol	Fig.5	X-rays	NA	before IR	0.64	0.32	0.12	NA	NA	NA
26791799	2015	Lung Cancer	Fig.4	X-rays	NA	before IR	0.58	0.22	0.14	NA	NA	NA
26799321	2016	PLoS One	Fig.1A	gamma-rays	NA	after IR	0.76	0.42	0.1	NA	NA	NA
*(Gy/min)
