# Supplementary material for: Inter-assay precision of clonogenic assays for radiosensitivity in cancer cell line A549
Source: Oncotarget. 2018 Feb 7;9(17):13706–12. doi: 10.18632/oncotarget.24448 (PMC5862609; doi:10.18632/oncotarget.24448)
Supplement: Supplementary file 3 [file oncotarget-09-13706-s003.xlsx]

## Sheet: Supplementary Table 3
Supplementary Table 3: Cell line name for literature search
Primary name	Aliases
1321N1
143B
22Rv1
23132/87	23132-87
253J
253J-BV
42-MG-BA	42MGBA
59M
5637
639-V	639V
647-V
697
769-P
786-O	786-0; 786O
8-MG-BA
8305C
8505C
A-204	A204
A-253
A-375
A-498	A498
A-673
A-704	A704; A.704
A101D
A1207
A172
A2058
A2780
A3/KAW	A3-KAW
A4/Fuk	A4-Fuk
A549
ABC-1
ACC-MESO-1
ACCS
ACHN
AGS
Alexander cells
ALL-SIL	ALLSIL; SIL-ALL
AM-38	AM38
AML-193	AML193
AMO-1	AMO1
AN3 CA	AN3CA
AsPC-1	AsPC1
AU565
AZ-521	AZ521
B-CPAP	BCPAP
BC-3C	BC3c
BCP-1	BCP1
BDCM
Becker	AK
BEN
BFTC-905	BFTC905
BFTC-909	BFTC909
BHT-101	BHT101
BHY
BICR 16	BICR-16; BICR16
BICR 18	BICR-18; BICR18
BICR 22	BICR-22; BICR22
BICR 31	BICR-31; BICR31
BICR 56	BICR-56; BICR56
BICR 6	BICR-6; BICR6
BJ hTERT	BJ1-hTERT; BJ-tert
BL-41	BL41
BL-70	BL70
BT-20	BT20
BT-474	BT474
BT-483	BT483
BT-549	BT549
BV-173	BV173
BxPC-3	Bc-PC3; BxPC3
C2BBe1	Caco-2/BBe1; Caco-2/Bbe; Caco-2BBe
C32	C-32
C3A	Hep-G2/C3A; HepG2/C3A
CA46	CA-46
CADO-ES1	CADO-ES-1; CADO-ES
Caki-1	Caki1
Caki-2	Caki2
CAL 27	CAL-27; CAL27
CAL-120	CAL120
CAL-12T	CAL12T
CAL-148	CAL148
CAL-29	CAL29
CAL-33	CAL33
CAL-51	CAL51
CAL-54	CAL54
CAL-62	CAL62
CAL-78	CAL78
CAL-85-1	CAL85-1; CAL851
Calu-1	Calu1
Calu-3	Calu3
Calu-6	Calu6
CAMA-1	CAMA1
Caov-3	CaOV3; CA-OV-3
Caov-4	CAOV4
Capan-1	Capan1
Capan-2	Capan2
CAS-1	CAS1
CCF-STTG1	CCFSTTG1
CCK-81	CCK81
CFPAC-1	CFPAC1; CFPAC
CGTH-W-1	CGTH-W1; CGTHW1
CH-157MN	CH157-MN; CH-157-MN; CH157MN
ChaGo-K-1	ChaGoK1
CHL-1	CHL1
CHP-126	CHP126
CHP-212	CHP212
CI-1	CI1
CJM
CL-11	CL11
CL-14	CL14
CL-34	CL34
CL-40	CL40
CMK
CMK-11-5	CMK11-5; CMK115
CMK-86	CMK86
CML-T1	CMLT1; CMLT-1
COLO 201	Colo-201; COLO201
COLO 205	Colo-205; COLO205
COLO 668	COLO-668; COLO668
COLO 684	COLO-684; COLO684
COLO 741	COLO-741; COLO741
COLO 775	COLO-775; COLO775
COLO 792	COLO-792; COLO792
COLO 829	COLO-829; COLO829
COLO-320	COLO320; COLO-320-HSR; COLO320HSR
COLO-677	COLO 667; COLO667
COLO-678	COLO 678; COLO678
COLO-679	COLO 679; COLO679
COLO-680N	COLO 680N
COLO-699	COLO 699; COLO-699N
COLO-704	COLO 704; COLO704
COLO-783	COLO 783; COLO783
COLO-800	COLO 800; COLO800
COLO-818	COLO 818; COLO818
COLO-849	COLO 849; COLO849
COR-L105	CORL105
COR-L23	CORL23
COR-L24	CORL24
COR-L279	CORL279
COR-L311	CORL311
COR-L47	CORL47
COR-L51	CORL51
COR-L88	CORL88
COR-L95	CORL95
COV318	COV-318
COV362	COV-362
COV434	COV-434
COV504	COV-504
COV644	COV-644
CPC-N
CW-2	CW2
D283 Med	D283MED; D-283 Med; D283-Med
D341 Med	D341MED; D-341 Med; D341-Med
DAN-G	DANG
Daoy
Daudi
DBTRG-05MG	DBTRG.05MG; DBTRG05MG
Detroit 562
DFCI024
DK-MG	DKMG
DLD-1
DM-3	DM3
DMS 114	DMS-114; DMS114
DMS 153	DMS-153; DMS153
DMS 273	DMS-273; DMS273
DMS 454	DMS-454; DMS454
DMS 53	DMS-53; DMS53
DMS 79	DMS-79; DMS79
DND-41	DND 41; DND41
DOHH-2	DOHH2
DU 145	DU-145; DU145
DU4475	DU-4475
DV-90
EB1	EB-1; Epstein-Barr-1
EB2	EB-2; Epstein-Barr-2
EBC-1	EBC1
EC-GI-10	ECGI10; EC-GI
ECC10	ECC-10
ECC12	ECC-12
EFE-184
EFM-19	EFM19
EFM-192A	EFM192A
EFO-21	EFO21
EFO-27	EFO27
EHEB
EJM
EM-2	EM2
EOL-1	EOL1
EPLC-272H
ES-2	ES2
ESS-1	ESS1
EVSA-T	EVSAT
EW8	EW-8
EWS502	EWS-502
F-36P	F36P
F5
FaDu
FTC-133
FTC-238
FU-OV-1	FUOV1
FU97	FU-97
G-292, clone A141B1
G-361	G361
G-401	G401
G-402	G402
GA-10
GAMG
GB-1
GCIY
GCT
GDM-1	GDM1
GI-1
GMS-10	GMS10
GOS-3	GOS3
GP2d
GR-M
GRANTA-519	GRANTA 519
GSS
GSU
H4	H-4
HARA
HCC-1171	HCC1171
HCC-1195	HCC1195
HCC-1359	HCC1359
HCC-1438	HCC1438
HCC-15	HCC15
HCC-1588	HCC-1588
HCC-1833	HCC1833
HCC-1897	HCC1897
HCC-2108	HCC2108
HCC-2279	HCC2279
HCC-2814	HCC2814
HCC-33	HCC33
HCC-366	HCC366
HCC-44	HCC44
HCC-56	HCC56
HCC-78	HCC78
HCC-827-GR5	HCC827GRS
HCC-95	HCC95
HCC1143	HCC-1143
HCC1187	HCC-1187
HCC1395	HCC-1395
HCC1419	HCC-1419
HCC1428	HCC-1428
HCC1500	HCC-1500
HCC1569	HCC-1569
HCC1599	HCC-1599
HCC1806	HCC-1806
HCC1937	HCC-1937
HCC1954	HCC-1954
HCC202	HCC-202
HCC2157	HCC-2157
HCC2218	HCC-2218
HCC2935	HCC-2935
HCC364	HCC-364
HCC38	HCC-38
HCC4006	HCC-4006
HCC70	HCC-70
HCC827	HCC-827
HCT 116	HCT-116
HCT-15	HCT 15
HCT-8	HCT 8
HD-MY-Z	HD-MyZ; HDMYZ
HDLM-2	HDLM2
HDQ-P1	HDQP1
HEC-1-A	HEC-1A; HEC1A
HEC-1-B	HEC-1B; HEC1B
HEC-108	HEC108
HEC-151	HEC151
HEC-251	HEC251
HEC-265	HEC265
HEC-50B	HEC50B
HEC-59	HEC59
HEC-6	HEC6
HEK TE	HEK-TE
HEL
HEL 92.1.7	HEL92.1.7; HEL-92.1.7; HEL-92-1-7
Hep 3B2.1-7	HEP-3B | Hep 3B
Hep G2	HEP-G2; HepG2
Hey-A8	HEY A8; HeyA8
HGC-27	HGC27
HH
HK-2	HK2
HL-60	HL60
HLC-1	HLC1
HLE
HLF
HLF-a
HMC-1-8
HMCB
HMEL
HN
HOS
HPAC
HPAF-II	HPAF-2
HPB-ALL	HPBALL
HRT-18	HRT18
Hs 172.T
Hs 229.T
Hs 255.T
Hs 274.T
Hs 281.T
Hs 294T
Hs 343.T
Hs 571.T
Hs 578T
Hs 600.T
Hs 604.T
Hs 606.T
Hs 611.T
Hs 616.T
Hs 618.T
Hs 675.T
Hs 683	Hs-683
Hs 688(A).T
Hs 695T	HS-695T; Hs-695-T
Hs 698.T	HS698.T
Hs 706.T
Hs 729
Hs 737.T
Hs 739.T
Hs 742.T
Hs 746T
Hs 751.T
Hs 766T
Hs 819.T	HS819.T; Hs-819T
Hs 821.T
Hs 822.T
Hs 834.T
Hs 839.T
Hs 840.T
Hs 852.T
Hs 863.T
Hs 870.T
Hs 888.T
Hs 895.T
Hs 934.T
Hs 936.T
Hs 939.T
Hs 940.T
Hs 944.T
HSC-2	HSC2
HSC-3	HSC3
HSC-4	HSC4
HT-1080	HT1080
HT-1197	HT1197
HT-1376	HT1376
HT-144	HT144
HT-29
HT115	HT-115
HT55	HT-55
HTK-
HuCCT1	HuCC-T1
HuG1-N
huH-1	HuH1
HuH-6	HuH6
HuH-7	HuH7
HuH28	HuH-28
HuNS1
HUP-T3
HUP-T4
HuT 102	HUT-102
HuT 78	HUT78; HUT-78
HuTu 80	HuTu-80; HUTU80
IA-LM
IGR-1	IGR1
IGR-37	IGR37
IGR-39	IGR39
IGROV1
IM95	IM-95
IMR-32	IMR32
IOMM-Lee
IPC-298	IPC298
Ishikawa (Heraklio) 02 ER-
IST-MES1
IST-MES2
J82
JeKo-1	Jeko1
JH-EsoAd1
JHH-1	JHH1
JHH-2	JHH2
JHH-4	JHH4
JHH-5	JHH5
JHH-6	JHH6
JHH-7	JHH7
JHOC-5	JHOC5
JHOM-1	JHOM1
JHOM-2B	JHOM2B
JHOS-2	JHOS2
JHOS-4	JHOS4
JHUEM-1	JHUEM1
JHUEM-2	JHUEM2
JHUEM-3	JHUEM3
JHUEM-7	JHUEM7
JIMT-1	JIMT1
JJN-3	JJN3
JK-1	JK1
JL-1	JL1
JM1
JMSU-1	JMSU1
JURKAT
JURL-MK1
JVM-2	JVM2
JVM-3	JVM3
K-562	K562
K029AX
KALS-1
KARPAS-299	KARPAS 299; KARPAS299
KARPAS-422	KARPAS 422; KARPAS422
KARPAS-620	KARPAS 620; KARPAS620
KASUMI-1
KASUMI-2
Kasumi-6
KATO III	KATO-III
KCI-MOH1	KCIMOH1
KCL-22	KCL22
KE-37	KE37
KE-39
KE-97
KELLY
KG-1-C	KG1c
KHM-1B	KHM1b
Ki-JK	KIJK
KLE
KLM-1
KM-H2	KMH2
KM12	KM-12; KM.12
KMBC-2	KMBC2
KMM-1	KMM1
KMRC-1	KMRC1
KMRC-2	KMRC2
KMRC-20	KMRC20
KMRC-3	KMRC3
KMS-11	KMS11
KMS-12-BM	KMS12BM
KMS-18	KMS18
KMS-20	KMS20
KMS-21BM	KMS-21-BM; KMS21BM
KMS-26	KMS26
KMS-27	KMS27
KMS-28BM	KMS-28-BM; KMS28BM
KMS-34	KMS34
KNS-42	KNS42
KNS-60	KNS60
KNS-62	KNS62
KNS-81	KNS81
KO52	K052
KOPN-8	KOPN8
KP-1N	KP1N
KP-1NL	KP1NL
KP-2	KP2
KP-3	KP3
KP-N-RT-BM-1
KP-N-SI9s	KP-N-S19s
KP-N-YN
KP4	KP-4
KPL-1	KPL1
KS-1	KS1
KU-19-19
KU812	KU-812
KURAMOCHI
KYM-1	KYM1
KYO-1	KYO1
KYSE-140	KYSE140
KYSE-150	KYSE150
KYSE-180	KYSE180
KYSE-270	KYSE270
KYSE-30	KYSE30
KYSE-410	KYSE410
KYSE-450	KYSE450
KYSE-510	KYSE510
KYSE-520	KYSE520
KYSE-70	KYSE70
L-1236	L1236
L-363	L363
L-428	L428
L-540	L540
L3.3
LAMA-84	LAMA84
LC-1/sq-SF	LC-1 sq
LC-1F	LC1F
LCLC-103H	LCLC103H
LCLC-97TM1
Li-7	Li7
LK-2	LK2
LMSU
LN-18	LN18
LN-215	LN215
LN-229	LN229
LN-235	LN235
LN-319	LN319
LN-340	LN340
LN-428	LN428
LN-443	LN443
LN-464	LN464
LN382	LN-382
LNCaP clone FGC	LNCap.FGC
LNZ308	LN-308; LN308; LN-Z308
LOU-NH91	LOU-NH-91; LOUNH91
Loucy
LoVo
LOX IMVI	LOX
LP-1	LP1
LS 180	LS-180; LS180
LS1034	LS-1034
LS123	LS-123
LS411N	LS-411N
LS513
LU65	Lu-65
LU99	LU99A
LUDLU-1	LUDLU1
LXF-289	LXF289
M-07e	MO7e
M059K
Malme-3M
MB 157	MDA-MB-157; MDA-157; MB157
MC116
MCAS
MCF7	MCF-7
MDA PCa 2b
MDA-MB-134-VI
MDA-MB-157	MB 157
MDA-MB-175-VII
MDA-MB-231
MDA-MB-361
MDA-MB-415
MDA-MB-435S
MDA-MB-436
MDA-MB-453
MDA-MB-468
MDST8
ME-1
MEC-1
MEC-2
MEG-01
MEL-HO
MEL-JUSO
MES-SA
MeWo
MFE-280
MFE-296
MFE-319
MG-63
MHH-CALL-2
MHH-CALL-3
MHH-CALL-4
MHH-ES-1
MHH-NB-11
MIA PaCa-2
Mino
MKN-45	MKN45
MKN1	MKN-1
MKN7	MKN-7
MKN74	MKN-74
MM1-S	MM.1S; MM1S
MOG-G-CCM
MOG-G-UVW
MOLM-13	MOLM13
MOLM-16	MOLM16
MOLM-6	MOLM6
MOLP-2	MOLP2
MOLP-8	MOLP8
MOLT-13	MOLT13
MOLT-16	MOLT16
MOLT-4	MOLT4
MONO-MAC-1	Mono Mac 1; MonoMac1
MONO-MAC-6	Mono Mac 6; MonoMac6
MOR/CPR
MOTN-1	MOTN1
MPP 89	MPP89
MSTO-211H
MUTZ-3	MUTZ3
MUTZ-5	MUTZ5
MV-4-11
NALM-1
NALM-19
NALM-6
NAMALWA
NB-1
NB-4
NCC-StC-K140
NCI-H1048	H1048
NCI-H1092	H1092
NCI-H1105	H1105
NCI-H1155	H1155
NCI-H1184	H1184 | H-1184
NCI-H1299	H1299
NCI-H1339	H-1339 | H1339
NCI-H1341	H1341
NCI-H1355	H1355
NCI-H1373	H1373
NCI-H1385	H1385
NCI-H1395	H1395
NCI-H1435	H1435
NCI-H1436	H1436
NCI-H1437	H1437
NCI-H146	H146
NCI-H1563	H1563
NCI-H1568	H1568
NCI-H1573	H1573
NCI-H1581	H1581
NCI-H1618	H1618
NCI-H1623	H1623
NCI-H1648	H1648
NCI-H1650	H1650
NCI-H1651	H1651
NCI-H1666	H1666
NCI-H1693	H1693
NCI-H1694	H1694
NCI-H1703	H1703
NCI-H1734	H1734
NCI-H1755	H1755
NCI-H1781	H1781
NCI-H1792	H1792
NCI-H1793	H1793
NCI-H1836	H1836
NCI-H1838	H1838
NCI-H1869	H1869
NCI-H1876	H1876
NCI-H1915	H1915
NCI-H1930	H1930
NCI-H1944	H1944
NCI-H196	H196
NCI-H1963	H-1963 | H1963
NCI-H1975	H1975
NCI-H2009	H2009
NCI-H2023	H2023
NCI-H2029	H2029
NCI-H2030	H2030
NCI-H2052	H2052
NCI-H2066	H2066
NCI-H2073	H2073
NCI-H2081	H2081
NCI-H2085	H2085
NCI-H2087	H2087
NCI-H209	H-209 | H209
NCI-H2106	H2106
NCI-H211	H211
NCI-H2110	H2110
NCI-H2122	H2122
NCI-H2126	H2126
NCI-H2141	H2141
NCI-H2170	H2170
NCI-H2171	H2171 | H-2171
NCI-H2172	H2172
NCI-H2196	H2196
NCI-H2227	H2227
NCI-H2228	H2228
NCI-H226	H226
NCI-H2286	H2286
NCI-H2291	H2291
NCI-H23	H23
NCI-H2342	H2342
NCI-H2347	H2347
NCI-H2405	H2405
NCI-H2444	H2444
NCI-H2452	H2452
NCI-H28	H28
NCI-H292	H292 | H292
NCI-H322	H322 | NCI-H322M
NCI-H3255	H3255
NCI-H358	H358
NCI-H441	H441
NCI-H446	H446
NCI-H460	H460
NCI-H508	H508
NCI-H510	H510A | H510 | NCI-H510A
NCI-H520	H520
NCI-H522	H522
NCI-H524	H524
NCI-H526	H526
NCI-H596	H596
NCI-H647	H647
NCI-H650	H650
NCI-H660	H660
NCI-H661	H661
NCI-H684	H684
NCI-H69	H69
NCI-H716	H716
NCI-H727	H727
NCI-H747	H747
NCI-H810	H810
NCI-H82	H82
NCI-H838	H838
NCI-H841	H841
NCI-H854	H854
NCI-H889	H889
NCI-H929	H929
NCI-N87	N87
NCO2
NH-6
NIH:OVCAR-3	NCI:OVCAR-3 | OVCAR-3
NMC-G1
NOMO-1
NU-DHL-1
NU-DUL-1
NUGC-2
NUGC-3
NUGC-4
OAW28
OAW42
OC 314
OC 315
OC 316
OCI-AML2
OCI-AML3
OCI-AML5
OCI-LY-19
OCI-LY10
OCI-LY3
OCI-M1
OCUM-1
OE19
OE21
OE33
OELE
ONCO-DG-1
ONS-76
OPM-2
OS-RC-2
OUMS-23
OUMS-27
OV-90
OV56
OV7
OVCAR-4
OVCAR-8
OVISE
OVK18
OVKATE
OVMANA
OVSAHO
OVTOKO
P12-ICHIKAWA
P31/FUJ
P3HR-1
PA-TU-8902
PA-TU-8988S
PA-TU-8988T
Panc 02.03
Panc 02.13
Panc 03.27
Panc 04.03
Panc 05.04
Panc 08.13
Panc 10.05
PANC-1
PC-14
PC-3
PCM6
PE/CA-PJ15
PE/CA-PJ34 (clone C12)	PE/CA-PJ34
PE/CA-PJ41 (clone D2)	Plaepi 41
PE/CA-PJ49
PEER
PF-382
Pfeiffer
PK-1
PK-45H
PK-59	PK59
PL-21	PL21
PL45	PL-45
PLC/PRF/5	PLC8024
PrEC LH	PrEC-LH
PSN1	PSN-1
QGP-1	QGP1
Raji
RCC-4	RCC4
RCC10RGB
RCH-ACV	RCHACV
RCM-1
RD
RD-ES
REC-1
Reh
RERF-GC-1B
RERF-LC-Ad1
RERF-LC-Ad2
RERF-LC-AI
RERF-LC-KJ
RERF-LC-MS
RERF-LC-Sq1
RH-18	RH18
RH-30	RMS13
RH-41
RI-1
RKN
RKO
RL
RL95-2
RMG-I	RMG-1
RMUG-S
RPMI-6666
RPMI-7951
RPMI-8226
RPMI-8402
RS-5	RS5
RS4;11
RT-112
RT112/84
RT4
RVH-421
S-117
SALE
Saos-2	Sarcoma Osteogenic 2
SBC-5
SCaBER
SCC-15
SCC-25
SCC-4
SCC-9
SCLC-21H
Set-2	SET2
SF-126
SF-172	SF172
SF-295
SF767
SH-10-TC	SH-10
SH-4	SH4
SH-SY5Y
SHP-77
SIG-M5
SIMA
SJRH30	RH30
SJSA-1
SK-BR-3
SK-CO-1
SK-ES-1
SK-HEP-1
SK-LMS-1
SK-LU-1
SK-MEL-1
SK-MEL-2
SK-MEL-24
SK-MEL-28
SK-MEL-3
SK-MEL-30
SK-MEL-31
SK-MEL-5
SK-MES-1
SK-MM-2	SKMM2
SK-N-AS
SK-N-BE(2)	SKNBE-2
SK-N-DZ
SK-N-FI	SK-N-F1
SK-N-MC
SK-N-SH	SKNSH
SK-OV-3	SKOG3
SK-RC 31
SK-RC-20
SK-UT-1
SKM-1
SLR 20	SLR20
SLR 21	SLR21
SLR 23	SLR23
SLR 24	SLR24
SLR 25	SLR25
SLR 26	SLR26
SNB-19
SNG-M
SNU-1	NCI-SNU-1
SNU-1033	NCI-SNU-1033
SNU-1040	NCI-SNU-1040
SNU-1041	NCI-SNU-1041
SNU-1066	NCI-SNU-1066
SNU-1076	NCI-SNU-1076
SNU-1077	NCI-SNU-1077
SNU-1079	NCI-SNU-1079
SNU-1105	NCI-SNU-1105
SNU-119	NCI-SNU-119
SNU-1196	NCI-SNU-1196
SNU-1197	NCI-SNU-1197
SNU-1214	NCI-SNU-1214
SNU-1272	NCI-SNU-1272
SNU-16	NCI-SNU-16
SNU-175	NCI-SNU-175
SNU-182	NCI-SNU-182
SNU-201	NCI-SNU-201
SNU-213	NCI-SNU-213
SNU-216	NCI-SNU-216
SNU-245	NCI-SNU-245
SNU-283	NCI-SNU-283
SNU-308	NCI-SNU-308
SNU-324	NCI-SNU-324
SNU-349	NCI-SNU-349
SNU-387	NCI-SNU-387
SNU-398	NCI-SNU-398
SNU-407	NCI-SNU-407
SNU-410	NCI-SNU-410
SNU-423	NCI-SNU-423
SNU-449	NCI-SNU-449, SNU449
SNU-46	NCI-SNU-46
SNU-466	NCI-SNU-466
SNU-475	NCI-SNU-475
SNU-478	NCI-SNU-478
SNU-489	NCI-SNU-489
SNU-5	NCI-SNU-5
SNU-503	NCI-SNU-503
SNU-520	NCI-SNU-520
SNU-601	NCI-SNU-601
SNU-61	NCI-SNU-61
SNU-620	NCI-SNU-620
SNU-626	NCI-SNU-626
SNU-668	NCI-SNU-668
SNU-685	NCI-SNU-685
SNU-719	NCI-SNU-719
SNU-738	NCI-SNU-738
SNU-761	NCI-SNU-761
SNU-8	NCI-SNU-8
SNU-81	NCI-SNU-81
SNU-840	NCI-SNU-840
SNU-869	NCI-SNU-869
SNU-878	NCI-SNU-878
SNU-886	NCI-SNU-886
SNU-899	NCI-SNU-899
SNU-C1	SNUC1, NCI-SNU-C1
SNU-C2A	NCI-SNU-C2A
SNU-C4	SNUC4
SNU-C5	SNUC5
Sq-1	SQ1
SR-786	SR
ST486
SU-DHL-1
SU-DHL-10
SU-DHL-4	SUDHL4
SU-DHL-5	SUDHL5
SU-DHL-6	SUDHL6
SU-DHL-8	SUDHL8
SU.86.86	SU-86-86, SU 8686
SUIT-2	SUIT2
SUP-B15
SUP-HD1
SUP-M2
SUP-T1
SUP-T11
SW 1088	SW1088, SW-1088
SW 1271	SW1271, SW-1271
SW 1353	SW1353, SW-1353
SW 1573	SW-1573, SW1573
SW 1783	SW1783, SW-1783
SW 1990	SW-1990, SW1990
SW 780
SW 900
SW-1710	SW1710, SW 1710
SW1116	SW 1116, SW-1116
SW1417	SW-1417, SW 1417
SW1463	SW-1463, SW 1463
SW403
SW48
SW480
SW579
SW620
SW837
SW948
T-47D
T.T	T-T, T_T_
T1-73
T24
T3M-10
T3M-4	Panc-89, Panc89
T84
T98G
TALL-1	T-ALL1, TALL1
TC-32
TC-71	GM11654, TC71
TCC-PAN2
TCCSUP
TE 125.T
TE 159.T
TE 617.T
TE-1	TE1
TE-10	TE10
TE-11	TE11
TE-14	TE14
TE-15	TE15
TE-4
TE-5
TE-6
TE-8
TE-9
TF-1
TGBC11TKB	TGBC11T
THP-1
TIG-3 TD	TIG3 TD
TM-31
TO 175.T
Toledo
TOV-112D
TOV-21G
TT	MTC-TT
TT2609-C02
TUHR10TKB
TUHR14TKB
TUHR4TKB
TYK-nu
U-118 MG	U118
U-138 MG
U-178	U-178 MG
U-2 OS	2T
U-251 MG	U251, U251N
U-87 MG
U-937
U-BLC1
U266B1	U-266, U266S
U343	U343MG
UACC-257
UACC-62
UACC-812
UACC-893
UM-UC-1
UM-UC-3
UMRC2
UMRC6
UOK101
UT-7
VCaP
VM-CUB1
VMRC-LCD	LCD
VMRC-LCP	Patton
VMRC-RCW	Thomas Wirts
VMRC-RCZ
WM-115	WC00079
WM-266-4
WM-793	WM793B, WC00062
WM-88	WC00123
WM-983B	WC00066
WM1799
WSU-DLCL2
YAPC
YD-10B
YD-15
YD-38
YD-8
YH-13	YH
YKG1
YMB-1
ZR-75-1
ZR-75-30
